# Supplementary material for: Dietary Antimicrobial Peptides Improve Intestinal Function, Microbial Composition and Oxidative Stress Induced by Aeromonas hydrophila in Pengze Crucian Carp (Carassius auratus var. Pengze)
Source: Antioxidants (Basel). 2022 Sep 6;11(9):1756. doi: 10.3390/antiox11091756 (PMC9495946; doi:10.3390/antiox11091756)
Supplement: Supplementary file 1 [file antioxidants-11-01756-s001.zip]

Archive with 1 entries (1 files):
- antioxidants-1852232-supplementary.pdf
